# Supplementary material for: Phenolic compounds induce ferroptosis-like death by promoting hydroxyl radical generation in the Fenton reaction
Source: Commun Biol. 2024 Feb 17;7:199. doi: 10.1038/s42003-024-05903-5 (PMC10874397; doi:10.1038/s42003-024-05903-5)
Supplement: Supplementary file 4 — Supplementary Data 1 [file 42003_2024_5903_MOESM4_ESM.xlsx]

## Sheet: Fig. 1
b	Round	PG (g/L)		c	strain	survival				e	strain	qmcA	fetA	fetB		f	plasmid	survival
	1	1			wt	0.0036	0.000909	0.00275			wt	1	1	1			vector	0.0025	0.0075	0.006579	0.004063
	2	1.5			fhuA	0.0004	0.008	0.0034				1.1	1.054	1.0535			pqmcA	0.002857	0.003958	0.003	0.0042
	3	1.5			clpX	0.933	0.7833	0.9				0.9518	0.9482	0.9835			pfetAB	0.8235	1.75	0.9565	0.5151
	4	1.5			flgK	0.00016	0.002167	0.00175				0.834	0.8467	1.0908
	5	1.75			sodB	0.2	0.2333	0.15				1	1	1
	6	2			arcZ	0.002286	0.003667	0.0008				1.488	1.5264	1.4194
	7	2			yigB	0.0042	0.009615	0.007674				1.5003	1.5885	1.4764
	8	2.25			apaH	0.000357	0.002667	0.000267				1.4548	1.5523	1.5651
	9	2.5			ftsZ	0.02	0.006	0.01			qmcA-fetA SNP	0.9842	16.6984	18.9373
	10	2.75			qmcA-fetA	0.5	0.5333	0.5333				1.1586	18.1449	17.2351
	11	2.75			nfuA-gntT	0.003095	0.007451	0.008537				1.1538	19.2091	15.463
	12	2.75			yshB-glnG	0.0043182	0.0038095	0.002245				1.1355	16.0909	18.3058
	13	2.75										1.4216	22.2273	23.8886
	14	3										1.5331	27.4934	19.8596
	15	3.2										1.3372	18.756	22.0189
	16	3.3										1.2219	17.4908	14.9074
	17	3.4
	18	3.5
	19	3.6
	20	3.8
	21	3.9
	22	4.1
	23	4.3
	24	4.4
	25	4.5
	26	4.7
	27	4.9
	28	5.1
	29	5.3
	30	5.4
	31	5.6
	32	5.8
	33	6
	34	6.2
	35	6.4
	36	6.6
	37	6.9
	38	7.2
	39	7.4
	40	7.7
	41	8
	42	8.2
	43	8.4
	44	8.7
	45	8.9
	46	9.2
	47	9.4
	48	9.6
	49	9.8
	50	10
	51	10
	52	10

## Sheet: Fig. 2
a	plasmid	iron concentration (nM)				b		survival				c		survival
	vector	27.8594	27.0625	27.3281			DFO -	0.00857143	0.00767442	0.00707317			ck	1.23913	1.43902	1.48837	1.30952	1.325
	pfetAB	22.7031	22.5625	22.125			DFO +	1.05128	1.14286	1.15			Fe3+	0.921569	0.892857	0.92	1.04082	1.02326
													PG	1.06818	1.1	1	1.22727	1.46154
													Fe3+ PG	0.0036	0.000909	0.00275	0.006957	0.000854
d	Fe3+ (mM)	survival				e	plasmid	survival				f	strain	survival
	0	0.96	1.19565	0.925926			vector	0.0075	0.006579	0.004063			wt	0.0032558	0.0046667	0.0041304
	0.6	0.482143	0.510204	0.648148			pkatE	0.45283	0.26	0.526316			katE	0.001909	0.002286	0.0024
	0.8	0.22222	0.108772	0.12			pkatG	0.076923	0.077273	0.069811			katG	0.0063	0.0075	0.00225
	1.0	0.034043	0.024528	0.045614									katE katG	0.0005532	0.0008545	0.0008636
	1.15	0.001875	0.003962	0.006724
g	strain		survival				h	strain	survival
	sodB	ck	0.96	1.19565	0.925926			wt	0.0036	0.000909	0.00275
		Fe3+	0.764706	0.880952	1			sodB	0.2	0.2333	0.15
		Fe3+,H2O2	0.627907	0.585366	0.608696			sodA	0.000357	0.000386	0.000825
		Fe3+,PG	0.27451	0.2333	0.15			sodC	0.012857	0.014	0.024
		Fe3+, PG, H2O2	2e-05	1e-05	3.24324e-05

## Sheet: Fig. 3
b	wave length (nm)	FeCl2	PG-iron complex	PG		d		PG-iron			Fe3+			10 x Fe3+				e		RFU/10000 cells						f	DMSO (%)	Survival
	900	0.038	0.047	0.038			5 min	50.3259	50.1879	50.4293	22.982	22.5682	23.1544	29.7748	29.6369	29.9817			ck	0.099593	0.083003	0.074038	0.0918	0.0827			0	0.0036	0.000909	0.00275	0.004489	0.006429
	899	0.038	0.047	0.038			120min	94.4278	94.6692	94.4623	33.223	33.6023	29.8783	82.2903	82.2213	82.1179			Fe	0.102924	0.10487	0.113474	0.1156	0.1146			0.4	0.10555	0.07083	0.1	0.115556	0.12
	898	0.038	0.047	0.038			120 min with butanol	35.2574	35.3264	36.3953	29.43	26.2232	26.7405	52.1189	51.6017	52.1879			PG	0.116597	0.114812	0.102763	0.08869	0.09573			0.8	0.165789	0.123076	0.138095	0.167647	0.164706
	897	0.038	0.047	0.038															Fe + PG	36.4692	18.4418	23.8824	30.66	54.19
	896	0.038	0.047	0.038
	895	0.038	0.048	0.038
	894	0.038	0.048	0.038
	893	0.038	0.048	0.038
	892	0.038	0.048	0.039
	891	0.038	0.048	0.039
	890	0.038	0.048	0.039
	889	0.038	0.048	0.039
	888	0.038	0.048	0.039
	887	0.038	0.048	0.039
	886	0.038	0.049	0.039
	885	0.038	0.049	0.039
	884	0.039	0.049	0.039
	883	0.039	0.049	0.039
	882	0.039	0.049	0.039
	881	0.039	0.049	0.039
	880	0.039	0.049	0.039
	879	0.039	0.05	0.039
	878	0.039	0.05	0.039
	877	0.039	0.05	0.039
	876	0.039	0.05	0.039
	875	0.039	0.05	0.039
	874	0.039	0.05	0.039
	873	0.039	0.051	0.04
	872	0.039	0.051	0.04
	871	0.04	0.051	0.04
	870	0.04	0.051	0.04
	869	0.04	0.052	0.04
	868	0.04	0.052	0.04
	867	0.04	0.052	0.04
	866	0.04	0.052	0.04
	865	0.04	0.052	0.041
	864	0.04	0.053	0.041
	863	0.041	0.053	0.041
	862	0.041	0.053	0.041
	861	0.041	0.053	0.041
	860	0.041	0.054	0.041
	859	0.041	0.054	0.041
	858	0.041	0.054	0.042
	857	0.041	0.054	0.042
	856	0.041	0.054	0.042
	855	0.042	0.055	0.042
	854	0.042	0.055	0.042
	853	0.042	0.055	0.042
	852	0.042	0.055	0.042
	851	0.042	0.055	0.042
	850	0.042	0.056	0.042
	849	0.042	0.056	0.042
	848	0.042	0.056	0.042
	847	0.042	0.056	0.042
	846	0.042	0.056	0.042
	845	0.042	0.056	0.042
	844	0.042	0.056	0.042
	843	0.042	0.056	0.042
	842	0.042	0.056	0.042
	841	0.042	0.056	0.042
	840	0.042	0.057	0.042
	839	0.042	0.057	0.042
	838	0.042	0.057	0.042
	837	0.041	0.057	0.042
	836	0.041	0.056	0.041
	835	0.041	0.056	0.041
	834	0.041	0.056	0.041
	833	0.04	0.056	0.041
	832	0.04	0.056	0.04
	831	0.039	0.055	0.04
	830	0.039	0.055	0.039
	829	0.038	0.054	0.038
	828	0.037	0.054	0.038
	827	0.037	0.053	0.037
	826	0.036	0.053	0.037
	825	0.036	0.052	0.036
	824	0.035	0.052	0.036
	823	0.035	0.052	0.035
	822	0.035	0.052	0.035
	821	0.034	0.052	0.035
	820	0.034	0.051	0.034
	819	0.034	0.051	0.034
	818	0.034	0.051	0.034
	817	0.033	0.051	0.034
	816	0.033	0.051	0.033
	815	0.033	0.051	0.033
	814	0.033	0.051	0.033
	813	0.032	0.051	0.033
	812	0.032	0.051	0.032
	811	0.032	0.051	0.032
	810	0.032	0.051	0.032
	809	0.032	0.051	0.032
	808	0.031	0.051	0.032
	807	0.031	0.05	0.031
	806	0.031	0.05	0.031
	805	0.031	0.05	0.031
	804	0.031	0.05	0.031
	803	0.031	0.05	0.031
	802	0.03	0.051	0.031
	801	0.03	0.051	0.031
	800	0.03	0.051	0.03
	799	0.03	0.051	0.03
	798	0.03	0.051	0.03
	797	0.03	0.051	0.03
	796	0.03	0.051	0.03
	795	0.029	0.051	0.03
	794	0.029	0.051	0.03
	793	0.029	0.051	0.03
	792	0.029	0.051	0.029
	791	0.029	0.051	0.029
	790	0.029	0.051	0.029
	789	0.029	0.051	0.029
	788	0.029	0.051	0.029
	787	0.028	0.051	0.029
	786	0.028	0.051	0.029
	785	0.028	0.051	0.029
	784	0.028	0.051	0.028
	783	0.028	0.052	0.028
	782	0.028	0.052	0.028
	781	0.028	0.052	0.028
	780	0.028	0.052	0.028
	779	0.027	0.052	0.028
	778	0.027	0.052	0.028
	777	0.027	0.052	0.028
	776	0.027	0.052	0.027
	775	0.027	0.052	0.027
	774	0.027	0.052	0.027
	773	0.027	0.052	0.027
	772	0.027	0.052	0.027
	771	0.026	0.052	0.027
	770	0.026	0.052	0.027
	769	0.026	0.053	0.026
	768	0.026	0.053	0.026
	767	0.026	0.053	0.026
	766	0.026	0.053	0.026
	765	0.026	0.053	0.026
	764	0.025	0.053	0.026
	763	0.025	0.053	0.026
	762	0.025	0.053	0.026
	761	0.025	0.053	0.026
	760	0.025	0.053	0.025
	759	0.024	0.053	0.025
	758	0.024	0.053	0.024
	757	0.023	0.053	0.024
	756	0.023	0.053	0.024
	755	0.023	0.053	0.024
	754	0.023	0.053	0.024
	753	0.023	0.053	0.024
	752	0.023	0.053	0.023
	751	0.023	0.054	0.023
	750	0.023	0.054	0.023
	749	0.023	0.054	0.023
	748	0.022	0.054	0.023
	747	0.022	0.054	0.023
	746	0.022	0.053	0.022
	745	0.021	0.053	0.021
	744	0.02	0.052	0.02
	743	0.019	0.052	0.019
	742	0.018	0.05	0.018
	741	0.016	0.049	0.017
	740	0.015	0.048	0.015
	739	0.014	0.048	0.014
	738	0.013	0.047	0.014
	737	0.013	0.047	0.013
	736	0.012	0.047	0.013
	735	0.012	0.047	0.012
	734	0.011	0.047	0.012
	733	0.011	0.046	0.011
	732	0.01	0.046	0.011
	731	0.01	0.045	0.01
	730	0.009	0.045	0.009
	729	0.008	0.045	0.009
	728	0.008	0.044	0.008
	727	0.007	0.044	0.007
	726	0.007	0.044	0.007
	725	0.006	0.044	0.006
	724	0.006	0.044	0.006
	723	0.005	0.043	0.006
	722	0.005	0.043	0.005
	721	0.004	0.043	0.005
	720	0.004	0.043	0.004
	719	0.004	0.043	0.004
	718	0.003	0.043	0.003
	717	0.003	0.043	0.003
	716	0.002	0.043	0.003
	715	0.002	0.043	0.002
	714	0.002	0.043	0.002
	713	0.001	0.043	0.002
	712	0.001	0.043	0.001
	711	0.001	0.043	0.001
	710	0	0.043	0.001
	709	0	0.043	0
	708	0	0.043	0
	707	-0.001	0.043	0
	706	-0.001	0.043	-0.001
	705	-0.001	0.043	-0.001
	704	-0.001	0.043	-0.001
	703	-0.002	0.043	-0.001
	702	-0.002	0.043	-0.002
	701	-0.002	0.043	-0.002
	700	-0.002	0.043	-0.002
	699	-0.003	0.043	-0.002
	698	-0.003	0.044	-0.002
	697	-0.003	0.044	-0.003
	696	-0.003	0.044	-0.003
	695	-0.003	0.044	-0.003
	694	-0.004	0.044	-0.003
	693	-0.004	0.044	-0.003
	692	-0.004	0.044	-0.004
	691	-0.004	0.045	-0.004
	690	-0.004	0.045	-0.004
	689	-0.005	0.045	-0.004
	688	-0.005	0.045	-0.004
	687	-0.005	0.045	-0.005
	686	-0.005	0.046	-0.005
	685	-0.005	0.046	-0.005
	684	-0.006	0.046	-0.005
	683	-0.006	0.046	-0.005
	682	-0.006	0.046	-0.006
	681	-0.006	0.047	-0.006
	680	-0.006	0.047	-0.006
	679	-0.006	0.047	-0.006
	678	-0.007	0.047	-0.006
	677	-0.007	0.047	-0.006
	676	-0.007	0.048	-0.007
	675	-0.007	0.048	-0.007
	674	-0.007	0.048	-0.007
	673	-0.007	0.048	-0.007
	672	-0.008	0.049	-0.007
	671	-0.008	0.049	-0.007
	670	-0.008	0.049	-0.008
	669	-0.008	0.05	-0.008
	668	-0.008	0.05	-0.008
	667	-0.008	0.05	-0.008
	666	-0.008	0.05	-0.008
	665	-0.009	0.051	-0.008
	664	-0.009	0.051	-0.008
	663	-0.009	0.051	-0.009
	662	-0.009	0.052	-0.009
	661	-0.009	0.052	-0.009
	660	-0.009	0.052	-0.009
	659	-0.009	0.053	-0.009
	658	-0.01	0.053	-0.009
	657	-0.01	0.053	-0.009
	656	-0.01	0.053	-0.01
	655	-0.01	0.054	-0.01
	654	-0.01	0.054	-0.01
	653	-0.01	0.054	-0.01
	652	-0.01	0.055	-0.01
	651	-0.011	0.055	-0.01
	650	-0.011	0.056	-0.011
	649	-0.011	0.056	-0.011
	648	-0.011	0.056	-0.011
	647	-0.011	0.057	-0.011
	646	-0.011	0.057	-0.011
	645	-0.011	0.057	-0.011
	644	-0.011	0.058	-0.011
	643	-0.012	0.058	-0.011
	642	-0.012	0.058	-0.012
	641	-0.012	0.059	-0.012
	640	-0.012	0.059	-0.012
	639	-0.012	0.06	-0.012
	638	-0.012	0.06	-0.012
	637	-0.012	0.06	-0.012
	636	-0.012	0.061	-0.012
	635	-0.013	0.061	-0.013
	634	-0.013	0.062	-0.013
	633	-0.013	0.062	-0.013
	632	-0.013	0.063	-0.013
	631	-0.013	0.063	-0.013
	630	-0.013	0.064	-0.013
	629	-0.013	0.064	-0.013
	628	-0.013	0.064	-0.013
	627	-0.013	0.065	-0.014
	626	-0.014	0.065	-0.014
	625	-0.014	0.066	-0.014
	624	-0.014	0.066	-0.014
	623	-0.014	0.067	-0.014
	622	-0.014	0.067	-0.014
	621	-0.014	0.068	-0.014
	620	-0.014	0.068	-0.014
	619	-0.014	0.069	-0.014
	618	-0.014	0.069	-0.014
	617	-0.014	0.07	-0.015
	616	-0.015	0.07	-0.015
	615	-0.015	0.071	-0.015
	614	-0.015	0.071	-0.015
	613	-0.015	0.072	-0.015
	612	-0.015	0.073	-0.015
	611	-0.015	0.073	-0.015
	610	-0.015	0.074	-0.015
	609	-0.015	0.074	-0.015
	608	-0.015	0.075	-0.015
	607	-0.015	0.075	-0.015
	606	-0.015	0.076	-0.015
	605	-0.015	0.077	-0.016
	604	-0.016	0.077	-0.016
	603	-0.016	0.078	-0.016
	602	-0.016	0.078	-0.016
	601	-0.017	0.078	-0.017
	600	-0.019	0.077	-0.019
	599	-0.021	0.076	-0.021
	598	-0.021	0.076	-0.021
	597	-0.021	0.076	-0.021
	596	-0.021	0.077	-0.022
	595	-0.022	0.078	-0.022
	594	-0.022	0.078	-0.022
	593	-0.022	0.079	-0.022
	592	-0.022	0.08	-0.022
	591	-0.022	0.08	-0.022
	590	-0.022	0.081	-0.023
	589	-0.023	0.081	-0.023
	588	-0.023	0.081	-0.023
	587	-0.024	0.082	-0.024
	586	-0.024	0.082	-0.025
	585	-0.025	0.082	-0.025
	584	-0.026	0.082	-0.026
	583	-0.027	0.082	-0.027
	582	-0.027	0.082	-0.027
	581	-0.028	0.083	-0.028
	580	-0.028	0.083	-0.028
	579	-0.028	0.084	-0.028
	578	-0.028	0.085	-0.028
	577	-0.028	0.086	-0.028
	576	-0.028	0.087	-0.028
	575	-0.028	0.088	-0.028
	574	-0.028	0.089	-0.028
	573	-0.028	0.09	-0.028
	572	-0.028	0.091	-0.028
	571	-0.028	0.092	-0.028
	570	-0.028	0.093	-0.028
	569	-0.028	0.094	-0.028
	568	-0.028	0.095	-0.028
	567	-0.028	0.096	-0.028
	566	-0.028	0.097	-0.028
	565	-0.028	0.098	-0.028
	564	-0.028	0.099	-0.028
	563	-0.028	0.1	-0.028
	562	-0.028	0.101	-0.028
	561	-0.028	0.102	-0.028
	560	-0.028	0.103	-0.029
	559	-0.028	0.104	-0.029
	558	-0.028	0.105	-0.029
	557	-0.028	0.106	-0.029
	556	-0.029	0.107	-0.029
	555	-0.029	0.108	-0.029
	554	-0.029	0.109	-0.029
	553	-0.029	0.11	-0.029
	552	-0.029	0.111	-0.029
	551	-0.029	0.112	-0.029
	550	-0.029	0.113	-0.029
	549	-0.029	0.115	-0.029
	548	-0.029	0.116	-0.029
	547	-0.029	0.117	-0.029
	546	-0.029	0.118	-0.03
	545	-0.029	0.119	-0.03
	544	-0.029	0.121	-0.03
	543	-0.03	0.122	-0.03
	542	-0.03	0.123	-0.03
	541	-0.03	0.124	-0.03
	540	-0.03	0.126	-0.03
	539	-0.03	0.127	-0.03
	538	-0.03	0.128	-0.031
	537	-0.03	0.13	-0.031
	536	-0.03	0.131	-0.031
	535	-0.031	0.132	-0.031
	534	-0.031	0.134	-0.031
	533	-0.031	0.135	-0.031
	532	-0.031	0.137	-0.031
	531	-0.031	0.138	-0.032
	530	-0.031	0.14	-0.032
	529	-0.032	0.141	-0.032
	528	-0.032	0.143	-0.032
	527	-0.032	0.144	-0.032
	526	-0.032	0.146	-0.033
	525	-0.032	0.147	-0.033
	524	-0.033	0.149	-0.033
	523	-0.033	0.15	-0.033
	522	-0.033	0.152	-0.033
	521	-0.033	0.153	-0.034
	520	-0.033	0.155	-0.034
	519	-0.034	0.157	-0.034
	518	-0.034	0.159	-0.034
	517	-0.034	0.16	-0.035
	516	-0.034	0.162	-0.035
	515	-0.035	0.164	-0.035
	514	-0.035	0.166	-0.035
	513	-0.035	0.168	-0.036
	512	-0.035	0.17	-0.036
	511	-0.035	0.172	-0.036
	510	-0.036	0.174	-0.036
	509	-0.036	0.176	-0.036
	508	-0.036	0.178	-0.036
	507	-0.036	0.18	-0.037
	506	-0.036	0.182	-0.037
	505	-0.036	0.185	-0.037
	504	-0.036	0.187	-0.037
	503	-0.036	0.189	-0.037
	502	-0.036	0.192	-0.037
	501	-0.037	0.194	-0.037
	500	-0.037	0.197	-0.037
	499	-0.037	0.199	-0.037
	498	-0.037	0.202	-0.037
	497	-0.037	0.205	-0.037
	496	-0.037	0.208	-0.037
	495	-0.037	0.21	-0.037
	494	-0.037	0.213	-0.037
	493	-0.037	0.216	-0.037
	492	-0.036	0.219	-0.037
	491	-0.036	0.222	-0.037
	490	-0.036	0.225	-0.037
	489	-0.036	0.229	-0.037
	488	-0.036	0.232	-0.037
	487	-0.036	0.235	-0.037
	486	-0.036	0.238	-0.037
	485	-0.036	0.241	-0.037
	484	-0.036	0.244	-0.037
	483	-0.036	0.247	-0.037
	482	-0.037	0.25	-0.037
	481	-0.037	0.253	-0.038
	480	-0.037	0.256	-0.038
	479	-0.038	0.259	-0.039
	478	-0.038	0.262	-0.039
	477	-0.039	0.265	-0.039
	476	-0.039	0.269	-0.04
	475	-0.039	0.272	-0.04
	474	-0.039	0.276	-0.04
	473	-0.039	0.279	-0.04
	472	-0.039	0.283	-0.04
	471	-0.04	0.287	-0.04
	470	-0.04	0.291	-0.04
	469	-0.04	0.294	-0.041
	468	-0.04	0.298	-0.041
	467	-0.04	0.302	-0.041
	466	-0.04	0.306	-0.041
	465	-0.04	0.31	-0.041
	464	-0.04	0.314	-0.041
	463	-0.04	0.319	-0.041
	462	-0.04	0.323	-0.041
	461	-0.04	0.327	-0.041
	460	-0.041	0.331	-0.042
	459	-0.041	0.336	-0.042
	458	-0.041	0.34	-0.042
	457	-0.041	0.345	-0.042
	456	-0.041	0.349	-0.042
	455	-0.041	0.354	-0.042
	454	-0.041	0.358	-0.042
	453	-0.041	0.363	-0.042
	452	-0.041	0.368	-0.043
	451	-0.041	0.373	-0.043
	450	-0.042	0.378	-0.043
	449	-0.042	0.383	-0.043
	448	-0.042	0.388	-0.043
	447	-0.042	0.393	-0.043
	446	-0.042	0.398	-0.043
	445	-0.042	0.403	-0.043
	444	-0.042	0.408	-0.044
	443	-0.042	0.413	-0.044
	442	-0.042	0.418	-0.044
	441	-0.042	0.423	-0.044
	440	-0.043	0.428	-0.044
	439	-0.043	0.433	-0.044
	438	-0.043	0.438	-0.044
	437	-0.043	0.443	-0.044
	436	-0.043	0.448	-0.044
	435	-0.043	0.453	-0.045
	434	-0.043	0.458	-0.045
	433	-0.043	0.463	-0.045
	432	-0.043	0.468	-0.045
	431	-0.043	0.473	-0.045
	430	-0.043	0.478	-0.045
	429	-0.044	0.483	-0.045
	428	-0.044	0.488	-0.045
	427	-0.044	0.492	-0.046
	426	-0.044	0.497	-0.046
	425	-0.044	0.502	-0.046
	424	-0.044	0.507	-0.046
	423	-0.044	0.512	-0.046
	422	-0.044	0.517	-0.046
	421	-0.044	0.522	-0.046
	420	-0.044	0.527	-0.046
	419	-0.044	0.532	-0.046
	418	-0.044	0.537	-0.047
	417	-0.044	0.542	-0.047
	416	-0.044	0.547	-0.047
	415	-0.045	0.553	-0.047
	414	-0.045	0.558	-0.047
	413	-0.045	0.564	-0.047
	412	-0.045	0.57	-0.047
	411	-0.045	0.576	-0.048
	410	-0.045	0.582	-0.048
	409	-0.045	0.588	-0.048
	408	-0.046	0.595	-0.048
	407	-0.046	0.601	-0.049
	406	-0.046	0.608	-0.049
	405	-0.046	0.615	-0.049
	404	-0.046	0.622	-0.049
	403	-0.046	0.63	-0.049
	402	-0.046	0.637	-0.049
	401	-0.046	0.645	-0.049
	400	-0.046	0.653	-0.049
	399	-0.045	0.662	-0.049
	398	-0.045	0.67	-0.049
	397	-0.045	0.679	-0.049
	396	-0.045	0.688	-0.049
	395	-0.045	0.697	-0.049
	394	-0.045	0.706	-0.05
	393	-0.045	0.716	-0.05
	392	-0.045	0.725	-0.05
	391	-0.045	0.735	-0.05
	390	-0.045	0.745	-0.05
	389	-0.045	0.756	-0.05
	388	-0.044	0.766	-0.05
	387	-0.044	0.777	-0.05
	386	-0.044	0.788	-0.05
	385	-0.044	0.799	-0.05
	384	-0.044	0.811	-0.051
	383	-0.043	0.822	-0.051
	382	-0.043	0.834	-0.051
	381	-0.043	0.846	-0.051
	380	-0.04	0.86	-0.048
	379	-0.031	0.88	-0.04
	378	-0.021	0.903	-0.03
	377	-0.017	0.921	-0.026
	376	-0.017	0.934	-0.026
	375	-0.016	0.948	-0.026
	374	-0.016	0.961	-0.026
	373	-0.015	0.976	-0.026
	372	-0.015	0.99	-0.026
	371	-0.014	1.004	-0.026
	370	-0.014	1.018	-0.026
	369	-0.013	1.032	-0.026
	368	-0.013	1.046	-0.026
	367	-0.012	1.061	-0.027
	366	-0.012	1.075	-0.027
	365	-0.011	1.09	-0.027
	364	-0.01	1.104	-0.027
	363	-0.01	1.119	-0.027
	362	-0.009	1.133	-0.027
	361	-0.008	1.147	-0.027
	360	-0.007	1.162	-0.027
	359	-0.007	1.177	-0.027
	358	-0.006	1.192	-0.027
	357	-0.005	1.206	-0.027
	356	-0.004	1.221	-0.027
	355	-0.003	1.236	-0.027
	354	-0.002	1.251	-0.027
	353	-0.001	1.266	-0.027
	352	0	1.281	-0.028
	351	0.001	1.297	-0.028
	350	0.002	1.312	-0.028
	349	0.003	1.326	-0.028
	348	0.004	1.341	-0.028
	347	0.005	1.355	-0.028
	346	0.007	1.369	-0.028
	345	0.008	1.383	-0.028
	344	0.009	1.398	-0.028
	343	0.01	1.412	-0.028
	342	0.011	1.427	-0.028
	341	0.013	1.441	-0.029
	340	0.008	1.454	-0.034
	339	-0.003	1.466	-0.046
	338	-0.01	1.482	-0.055
	337	-0.01	1.499	-0.057
	336	-0.009	1.516	-0.058
	335	-0.008	1.533	-0.058
	334	-0.006	1.549	-0.058
	333	-0.005	1.567	-0.058
	332	-0.003	1.585	-0.058
	331	-0.002	1.603	-0.059
	330	-0.001	1.62	-0.059
	329	0.001	1.638	-0.059
	328	0.002	1.656	-0.059
	327	0.004	1.675	-0.059
	326	0.005	1.694	-0.06
	325	0.007	1.713	-0.06
	324	0.008	1.732	-0.06
	323	0.01	1.751	-0.06
	322	0.011	1.77	-0.06
	321	0.013	1.791	-0.061
	320	0.014	1.812	-0.061
	319	0.016	1.834	-0.061
	318	0.017	1.857	-0.061
	317	0.019	1.88	-0.061
	316	0.02	1.903	-0.062
	315	0.022	1.929	-0.062
	314	0.023	1.955	-0.062
	313	0.024	1.981	-0.062
	312	0.026	2.01	-0.062
	311	0.027	2.039	-0.062
	310	0.028	2.068	-0.062
	309	0.03	2.098	-0.063
	308	0.031	2.131	-0.063
	307	0.032	2.165	-0.063
	306	0.033	2.199	-0.063
	305	0.034	2.231	-0.063
	304	0.035	2.261	-0.063
	303	0.036	2.292	-0.063
	302	0.036	2.322	-0.063
	301	0.037	2.352	-0.064
	300	0.038	2.38	-0.064
	299	0.038	2.401	-0.064
	298	0.038	2.428	-0.064
	297	0.039	2.461	-0.064
	296	0.039	2.484	-0.064
	295	0.039	2.5	-0.064
	294	0.039	2.518	-0.064
	293	0.039	2.534	-0.064
	292	0.039	2.549	-0.064
	291	0.038	2.564	-0.065
	290	0.038	2.576	-0.064
	289	0.038	2.597	-0.064
	288	0.037	2.608	-0.064
	287	0.037	2.61	-0.063
	286	0.036	2.62	-0.062
	285	0.035	2.639	-0.06
	284	0.035	2.654	-0.057
	283	0.034	2.655	-0.052
	282	0.034	2.66	-0.043
	281	0.033	2.672	-0.03
	280	0.032	2.681	-0.01
	279	0.032	2.693	0.017
	278	0.031	2.701	0.055
	277	0.03	2.695	0.103
	276	0.03	2.695	0.159
	275	0.029	2.713	0.213
	274	0.028	2.728	0.255
	273	0.028	2.727	0.291
	272	0.027	2.733	0.329
	271	0.027	2.751	0.362
	270	0.026	2.767	0.381
	269	0.026	2.784	0.397
	268	0.026	2.801	0.419
	267	0.026	2.814	0.438
	266	0.025	2.823	0.442
	265	0.025	2.833	0.435
	264	0.026	2.838	0.422
	263	0.026	2.836	0.405
	262	0.026	2.852	0.387
	261	0.026	2.876	0.367
	260	0.027	2.885	0.346
	259	0.027	2.898	0.322
	258	0.028	2.916	0.299
	257	0.029	2.929	0.279
	256	0.03	2.935	0.263
	255	0.031	2.941	0.25
	254	0.033	2.957	0.24
	253	0.035	2.973	0.229
	252	0.036	2.979	0.218
	251	0.038	2.985	0.207
	250	0.041	2.999	0.198
	249	0.043	3.017	0.191
	248	0.046	3.031	0.188
	247	0.049	3.031	0.191
	246	0.052	3.03	0.2
	245	0.055	3.043	0.218
	244	0.059	3.064	0.248
	243	0.062	3.083	0.296
	242	0.066	3.094	0.367
	241	0.07	3.089	0.468
	240	0.074	3.082	0.607
	239	0.079	3.095	0.79
	238	0.084	3.106	1.024
	237	0.09	3.102	1.312
	236	0.096	3.105	1.648
	235	0.103	3.113	2.026
	234	0.11	3.108	2.411
	233	0.119	3.095	2.714
	232	0.127	3.092	2.874
	231	0.137	3.097	2.926
	230	0.146	3.088	2.943
	229	0.157	3.075	2.952
	228	0.168	3.07	2.956
	227	0.179	3.067	2.954
	226	0.191	3.058	2.943
	225	0.204	3.051	2.942
	224	0.217	3.053	2.946
	223	0.23	3.048	2.939
	222	0.244	3.036	2.937
	221	0.258	3.027	2.941
	220	0.273	3.015	2.937
	219	0.287	3.007	2.923
	218	0.303	3.001	2.915
	217	0.318	2.982	2.907
	216	0.333	2.968	2.892
	215	0.349	2.968	2.886
	214	0.366	2.96	2.894
	213	0.383	2.949	2.893
	212	0.4	2.936	2.872
	211	0.418	2.918	2.855
	210	0.437	2.904	2.85
	209	0.456	2.895	2.84
	208	0.476	2.873	2.824
	207	0.497	2.848	2.803
	206	0.521	2.834	2.782
	205	0.547	2.822	2.763
	204	0.576	2.8	2.746
	203	0.609	2.779	2.722
	202	0.643	2.756	2.701
	201	0.681	2.724	2.683
	200	0.711	2.706	2.671

## Sheet: Fig. 4
b	strain	survival				d		katE	uspB	yaiA	bsmA	yggE	yodB	ychH
	wt	0.0036	0.000909	0.00275			wt	0.603447	1	1	1	1	1	1
	clpX	0.933	0.7833	0.9				1.0175	1.3046	1.1814	1.1992	1.1092	1.4407	1.207
	rssB	0.98333	1.175	0.7571				1	1.0275	0.6836	1.0628	0.9226	1.2719	1.2794
	rpoS	1.33e-05	7e-05	1.95e-05				1.01653	0.9418	0.8868	1.3256	1.466	1.4463	1.3028
	clpX rpoS	1.06e-05	4e-05	1.4e-05				1.06427	0.8266	0.6072	0.8407	0.6919	1.3081	1.2291
								0.7423	0.9207	0.592	1.2392	0.9761	0.8956	0.7956
							clpX	21.8297	4.4778	7.4723	5.485	2.0963	1.9685	1.7922
								22.5507	6.1704	7.6111	5.2511	2.0209	2.3144	2.0747
								19.5955	5.9255	6.122	5.2479	2.1625	2.441	2.2273
								20.0873	7.1086	7.775	5.356	2.021	1.8554	1.9027
								28.3104	5.8675	5.5645	4.7732	2.1062	1.8639	1.6572
								18.8541	6.5519	7.8277	4.6456	1.8842	2.1153	1.979

## Sheet: Fig. 5
a		MDA (μmol/106 cells)				b		GSH (nmol/mg wet cell)				c		survival
	ck	0.031	0.0241	0.0325			ck	1.01556	1.13717	1.0621			GSH-	0.0055	0.00645833	0.00518519
	PG	2.295	2.167	2.09			PG	0.648855	0.640035	0.651299			GSH+	0.111321	0.141304	0.12037
d		survival				e	plasmid	survival				f	chemical	survival
	Fer-	0.00976744	0.00816327	0.00325			vector	0.00244	0.000529	0.00139				Fe3+ -			Fe3+ +
	Fer+	0.128261	0.0931818	0.0857143			pbtuE	0.474	0.388	0.343			phenol	0.933333	0.644444	0.789474	0.026364	0.015143	0.014444
													catechol	0.85	0.833333	1.15152	9.3e-05	2.43e-05	1e-05
													resorcinol	1.30556	1.28205	1.33333	0.003333	0.01	0.001217
													pyrogallol	0.809524	0.826087	1	0.003729	0.006111	0.006471
													naphthol	0.044	0.080952	0.065909	1.07e-06	2.11e-06	1.57e-05
g	strain	chemical	survival							h		cytotoxicity ratio (%)
			Fe3+ -			Fe3+ +					ck	6.34667	5.71641	7.61546	9.56239	10.0226	9.70985
	Kp	PG	0.736842	1.05556	0.515152	0.00454546	0.000787879	0.00325			Fe3+	8.56223	8.11912	10.9897	10.4427	10.3712	11.8413
		phenol	1.25926	0.774193	0.694444	0.036956	0.06666	0.073809			PG	4.98706	4.96229	5.30908	11.3855	9.70092	11.5285
	St	PG	0.25641	0.319149	0.45	0.00219512	0.00763636	0.00795455			Fe3+ + PG	31.7912	27.3435	37.8929	22.1767	25.385	24.898
		phenol	0.113636	0.12619	0.13	0.010714	0.0105	0.005714
	Sc	PG	0.11765	0.12941	0.08235	0.05571	0.04	0.03182
		phenol	1.2	0.882353	1	0.058824	0.041667	0.128571

## Sheet: Fig. 6
a	time	OD600							b	time	residue phenol (mg/L)
		Fe3+ depleted			Fe3+ rich						Fe3+ depleted			Fe3+ rich
	24 h	0.278	0.286	0.3	0.123	0.101	0.037			24 h	999.483	1006	994.27	986.683	1005.23	1002.58
	48 h	0.323	0.32	0.444	0.22	0.2	0.246			48 h	973.42	969.511	966.904	968.141	985.358	994.985
	60 h	0.585	0.467	0.604	0.222	0.272	0.142			60 h	845.713	880.898	866.563	993.305	957.545	953.572
	72 h	2.485	2.47	2.61	0.25	0.272	0.286			72 h	1.93515	1.28358	1.54421	932.381	932.381	933.706
c	strain	PG production (g/L)							d	strain	OD600
		Fe3+ -			Fe3+ +						Fe3+ -			Fe3+ +
	Q3595	1.27729	1.27299	1.35182	0.954777	0.891708	0.934709			Q3595	5.35	5.27	6.12	6.4	6.52	6.34
	Q4333	1.83774	1.93808	1.94381	2.5229	2.61034	2.4541			Q4333	5.69	5.44	5.5	7.69	8.18	7.92
e	enzyme	enzyme activity (nmol/min/10^6 cells)
		Fe3+ -			Fe3+ +
	aconitase	0.0001	0.0002	0.0024042	0.0056098	0.008014	0.008014
	fumarase	0.0121	0.0138	0.01215	0.01515	0.0153	0.01595

## Sheet: Fig. 7
b	days	tumor size (mm3)
		water							PG							PG-Fe3+
	1	105.3	123.26	102.08	146.82	92.82	115.26	126.64	82.06	104.01	124.08	142.09	93.22	80.39	172.49	122.23	78.11	95.72	98.99	75.36	133.05	78.75
	3	367.58	280.47	174.82	301.1	104.11	360.34	353.63	119.78	145.99	209.12	357.65	157.89	128.36	346.12	243.04	116.69	165.78	210.66	199.54	296.07	157.78
	5	478.11	440.93	344.58	399.13	240.22	451.8	405.73	223.64	306.87	333.36	461.97	216.27	147.41	471.55	360.3	165.07	228.49	338.37	270.18	476.45	230.01
	7	687.41	783.58	556.2	772.45	539.25	755.96	700.99	335.28	641.2	555.7	713.53	488	260.93	719.62	560.82	250.12	246.29	372.87	430.38	551.5	294.1
	9	811.31	1045.72	856.41	1327.68	683	884.65	1130.08	433.35	675.79	674.46	1132.82	514.86	307.34	847.19	682.36	339.02	253.8	393.84	514.55	572.41	332.27
	11	980.95	1156.28	1034.47	2013.21	885.41	1119.89	2308.93	604.71	907.45	1089.76	1460.68	842.54	666.85	902.49	764.99	469.93	244.74	549.49	795.45	599.65	495.37
c		tumor weight (g)
	water	1.232	1.163	1.167	2.501	1.212	1.495	2.435
	PG	0.484	0.84	1.378	1.875	1.253	0.676	1.295
	PG-Fe3+	0.911	0.561	0.285	0.615	0.857	0.652	0.492
