# Supplementary material for: Phenolic compounds induce ferroptosis-like death by promoting hydroxyl radical generation in the Fenton reaction
Source: Commun Biol. 2024 Feb 17;7:199. doi: 10.1038/s42003-024-05903-5 (PMC10874397; doi:10.1038/s42003-024-05903-5)
Supplement: Supplementary file 5 — Supplementary Data 2 [file 42003_2024_5903_MOESM5_ESM.xlsx]

## Sheet: Sheet1
Supplementary Data 2 Primers used in this study
primer	sequence
Chromosomal mutagenesis
Identification of pTarget- and pKSI-1-based constructs
pTargetF	GTATTTCACACCGCATATGC
PTargetR	GTCGGTGGTGATAAACTTATC
pTargetR2	CTACCTCTGATAGTTGAGTCG
pTargetF2	GCCTTTGAGTGAGCTGATAC
pKSI-F	GATGTGCTGCAAGGCGATTAAG
pKSI-R2	GTTATCCCTACCAGGCCTCTGC
Application of backbone of pTarget and pKSI-1
TargetVR	ACTAGTATTATACCTAGGACTGAGC
TargetVF	GTCGACCTGCAGAAGCTTAG
TargetVF2	CCTGTTATCCCTACTCGAG
pKSI-1VF	AAGCTTATCGATACCGTCGACCTC
pKSI-1VR	GAGCTCCAATTCGCCCTATAG
Application of apramycin resistant gene
IS-GF	ATTACCCTGTTATCCCTAATTCCGGGGATC
IS-GR	TAGGGATAACAGGGTAATGTGTAGGCTG
Pre_IS-GF	AGCTATGACCATGATTACGAAC
Aft_IS-GR	CAGTGCCAAAGAAGCATGAC
sgRNA application
gRNAR5	GTAATAGATCTAAGCTTCTGC
gRNAR2	TCTAGAGAATTCAAAAAAAGCAC
pTByigB
H-ByigBHLF	CTTTTTTTGAATTCTCTAGATGTTTGGTAGCGAAGACGAC
ByigBHLR	GCGGCCGCCATTATTTCCCCCGTTTGGC
H-ByigBHRF	CAAACGGGGGAAATAATGGCGGCCGCTAATCAGCAAATCTGTATATATACCCAG
H-ByigBHRR	AAGCTTCTGCAGGTCGACAGATTGGCGTCCATATGGTG
Pre_ByigBF	CAACGCTGTGGCGTGGATTG
Aft_ByigBR	CTGGTCTTCACTGTCGAGGATC
H-ByigB-gF	CCTAGGTATAATACTAGTCACTAACGGCAATGCACAGCGTTTTAGAGCTAGAAATAGCA
pTBfhuA
H-BfhuAHLF	CTTTTTTTGAATTCTCTAGAGTGAGATGCAGCAGCAAC
BfhuAHLR	CATTGGTATATCTCTGATGTAAAGTGAATG
H-BfhuAHRF	ATCAGAGATATACCAATGGCGGCCGCTAATTTCTCTTTTGGGGCAC
H-BfhuAHRR	AAGCTTCTGCAGGTCGACCAGCGAGATAGCTTCCTC
Pre-BfhuA	GACGCCAACACCGCTGAATCTTGTTC
Aft-BfhuA	GTTGGCTCGTCGAGCAACAGACAAC
H-BfhuA-gF	CCTAGGTATAATACTAGTGGCCATTGATCCGTATATGCGTTTTAGAGCTAGAAATAGCA
pTBsodB
H-BsodBHLF	CTTTTTTTGAATTCTCTAGACCAATCGAACGTAGTGAACTG
BsodBHLR	CATTGCTACTCTCCTTTATTATTAATTTGCATAC
H-BsodBHRF	TAAAGGAGAGTAGCAATGGCGGCCGCTAATAACTGATGGCAAATGCAGCATTG
H-BsodBHRR	AAGCTTCTGCAGGTCGACGATACAGCTTTGTGCCGGTG
Pre_BsodBF	ACTGATGCAGCAAATTGGTAAGCCATATC
Aft_BsodBR	CTTTTTGTTGCTGCTGATGGTGATTATG
H-BsodB-gF	CCTAGGTATAATACTAGTGAGATTATTCGCAGCTCTGAGTTTTAGAGCTAGAAATAGCA
pTBclpX
H-BclpXHLF	CTTTTTTTGAATTCTCTAGAGATATCTATTCTCGTCTACTTAAG
BclpXHLR	CATGGGTCAAAACCTCTTC
H-BclpXHRF	AAGAGGTTTTGACCCATGGCGGCCGCTAATTAACCATTCCCATACAATTAG
H-BclpXHRR	AAGCTTCTGCAGGTCGACCTGTAATGATAGGCAATTCAG
Pre_BclpXF	CATAACACAGGGACTAGCTGATAATCCGTC
Aft_BclpXR	GAGAAGCTGATTATATCGTCCGGGTTCAC
H-BclpX-gF	CCTAGGTATAATACTAGTTACCAGCAATGGCGTCGAGTGTTTTAGAGCTAGAAATAGCA
pTBflgK
H-BflgKHLF	CTTTTTTTGAATTCTCTAGACGTGCCACGTAACTACGATGATTC
BflgKHLR	CATGGAGGTTCCTTATAAGCCTTCAATTAC
H-BflgKHRF	TTATAAGGAACCTCCATGGCGGCCGCTAAGGGGAGATAAGATGCGTTTCAG
H-BflgKHRR	AAGCTTCTGCAGGTCGACGTTTCAGAAGCGCTACCGTCTG
H-BflgK-gF	CCTAGGTATAATACTAGTCGATCAATATCTGCGCGACCGTTTTAGAGCTAGAAATAGCA
PreB-BflgKF	AGGGATGTTCGTGCAGATGATGTTG
AftB-BflgKR	CTAAAGCGCGATCGCTACCTAATG
pTBrssB
H-BrssBHLF	CTTTTTTTGAATTCTCTAGAGCATCATGCAGTATTCCAGGACTC
BrssBHLR	CATGTTCTCTCCCCTGACTGGC
H-BrssBHRF	GTCAGGGGAGAGAACATGGCGGCCGCCAGAATGAGCAAACGATAACG
H-BrssBHRR	AAGCTTCTGCAGGTCGACAATAACAGCCACAGGTTCATC
H-BrssB-gF	CCTAGGTATAATACTAGTCGCAGCGGCGAAATTATTACGTTTTAGAGCTAGAAATAGCA
Pre_BrssBF	CGAGCGTGTCTTCAATCAATACCG
Aft_BrssBR	TCAGCAACCGGTTCAACCATGATC
pTBarcZ
H-BarcZHLF	CTTTTTTTGAATTCTCTAGAGGTATCGATATCAGTACCGATG
BarcZHLR	CACGCAGTTAAGATAGCAAAAC
H-BarcZHRF	TGCTATCTTAACTGCGTGGCGGCCGCGCCGGGGTCATTTTTTAG
H-BarcZHRR	AAGCTTCTGCAGGTCGACGCTGGATATCTCTCGTGAAC
Pre_BarcZF	ACTCATTCAGCCAGAACCAGCAC
Aft_BarcZR	ATTAGGTAACAGCGTTGATGTCGC
H-BarcZ-gF	CCTAGGTATAATACTAGTAGCCAAGATTTCCCTGGTGTGTTTTAGAGCTAGAAATAGCA
pTBrpoS
H-BrpoSHLF	CTTTTTTTGAATTCTCTAGATGGCATTCTGGTTATTGGCTTTAC
BrpoSHLR	TAAGTAAGCATCTGTCAGAAAGGC
H-BrpoSHRF	CTGACAGATGCTTACTTAGCGGCCGCCATAAGGTGGCTCCTACCCGTG
H-BrpoSHRR	AAGCTTCTGCAGGTCGACTGCGTCGCAACCGACAATTACG
Pre-BrpoSF	ATCGCGATTATCATGGCGGGTAC
Aft-BrpoSR	TCAGACCTTGCAGGTGGGTAATG
H-BrpoS-gF	CCTAGGTATAATACTAGTTGCCAGCACTTCACGCTGTTGTTTTAGAGCTAGAAATAGCA
pTBsodC
H-BsodCHLF	CTTTTTTTGAATTCTCTAGATGGTTAGCGTTCGCCATTCTG
BsodCHLR	TAATTAAGAGGCCAGCGTACCTTG
H-BsodCHRF	ACGCTGGCCTCTTAATTAGCGGCCGCCATAGGACCTCCGTTCATTGTGC
H-BsodCHRR	AAGCTTCTGCAGGTCGACTCTGGATTTGCTGTTAATCCACCG
Pre-BsodCF	TCTTAAATTGCAGATGCCAAAATTTGCCG
Aft-BsodCR	AGTAAATGCGGTATCGCGACG
H-BsodC-gF	CCTAGGTATAATACTAGTAGGCAGATCGCCTAAATGCCGTTTTAGAGCTAGAAATAGCA
pTBsodA
H-BsodAHLF	CTTTTTTTGAATTCTCTAGAATTCCCATCGACATGCCGAG
BsodAHLR	CATATTCATCTCCAGTATTGTCGGGC
H-BsodAHRF	ATACTGGAGATGAATATGGCGGCCGCTAATCATTTGCCGCCTGCTG
H-BsodAHRR	AAGCTTCTGCAGGTCGACGCAAAGAATCCAACTTCAACACCATG
Pre-BsodAF	GCCTTCGGTATTAAGCAGAACATC
Aft-BsodAR	TTTGTGCCGTACTGCTGCATG
H-BsodA-gF	CCTAGGTATAATACTAGTACGCTAACCACAGCCTGTTCGTTTTAGAGCTAGAAATAGCA
pTByshB
H-BP_yshB-gF	CCTAGGTATAATACTAGTACTTACGCGTCAGGGTGTTGGTTTTAGAGCTAGAAATAGCA
Pre-BP_yshBF	ATCAGCATGATTGGCGACTGC
Aft-BP_yshBR	TATCGCGCTGAATATGGCAGC
H-BP_yshBHLF	CTTTTTTTGAATTCTCTAGATAACGCGTGATGACTGTATTC
H-BP_yshBHLR	GTAATCATGGTCATAGCTGGAGAGTCATTATGCTGGAATC
H-BP_yshBHRF	CATGCTTCTTTGGCACTGGCGGCCGCTTCCTGTTTATGCCCCTGC
H-BP_yshBHRR	AAGCTTCTGCAGGTCGACATGTGCAGACGCGTTTGCTG
pKSIMByshB
M-BPyshBF	CATGAGCTCTAACGCGTGATGACTGTATTC
M-BPyshBR	CAGAAGCTTATGTGCAGACGCGTTTGCTG
pTBftsZ
H-BftsZ-gFz	CCTAGGTATAATACTAGTTGACTGGAATTTGGGTTTCGGTTTTAGAGCTAGAAATAGCA
Pre-BftsZFz	TGAACATTACCGGTTTAACGGATTATG
Aft-BftsZRz	AACAACGATGGCACAATCGAAGC
H-BftsZHLFz	CTTTTTTTGAATTCTCTAGAATGTTTGAACCAATGGAACTTAC
H-BftsZHLRz	GTAATCATGGTCATAGCTATTCTTAATCAGCTTGCTTACG
H-BftsZHRFz	CATGCTTCTTTGGCACTGGCGGCCGCCTCTTTGTGCTAAACTGGC
H-BftsZHRRz	AAGCTTCTGCAGGTCGACAAGTTCATCGCATAGCGCTG
pKSIMBftsZ
M-BftsZFz	CATGAGCTCGAAGAAGCTGCTGAAATGGC
M-BftsZRz	CAGAAGCTTAAGTTCATCGCATAGCGCTG
pTBgntT
H-BP_gntT-gF	CCTAGGTATAATACTAGTTGTTACCCGTATCATTCACAGTTTTAGAGCTAGAAATAGCA
Pre-BP_gntTF	CAAACTGCTGGCAAATCAGGAAG
Aft-BP_gntTR	ATTGCCAGAATAGTACCGTACAGC
H-BP_gntTHLF	CTTTTTTTGAATTCTCTAGATTGACCTGCTGACCGCGTATG
H-BP_gntTHLR	GTAATCATGGTCATAGCTTCTGGCGTTTGAGAATCACCAG
H-BP_gntTHRF	CATGCTTCTTTGGCACTGGCGGCCGCGTACCAAACATACTCCTGACATC
H-BP_gntTHRR	AAGCTTCTGCAGGTCGACATTGGTACACCAACATACAGC
pKSIMBgntT
H-M_gntTHLRF	CTTTTTTTGAATTCTCTAGATTGACCTGCTGACCGCGTATG
H-M_gntTHLRR	AAGCTTCTGCAGGTCGACCCATTGGTACACCAACATACAGCAG
G-gF-0	CCTAGGTATAATACTAGTCATGATTACGAACTCGTCCTGTTTTAGAGCTAGAAATAGCA
pTBapaH
H-BapaHLR	TAGGGATAACAGGGTAATTACCGGCTGCTGCTGGGGTG
H-BapaHHRF	ATTACCCTGTTATCCCTAGCGGCCGCCGTACCTTTGCCCTCCAGCG
H-BapaH-gF	CCTAGGTATAATACTAGTTCCAGCGCGTATATACCTTCGTTTTAGAGCTAGAAATAGCA
Pre_BapaHF	TCAACATCATCCTCGCACCAGTCGAC
Aft_BapaHR	TGGCGACATACCTTATTGGCGACG
H-BapaHHLF2	CTTTTTTTGAATTCTCTAGATCCAGCGCGTATATACCTTCCGGGAACCTGCCTGCCGATCTCG
H-BapaHHRR2	AAGCTTCTGCAGGTCGACTCCAGCGCGTATATACCTTCCGGTCGCTGGATGTTCTGCGCTATG
pKSIMBapaH
M-BapaHF	CATGAGCTCGAACCTGCCTGCCGATCTCG
M-BapaHR	CAGAAGCTTTCGCTGGATGTTCTGCGCTATG
pTBfetA
H-BP_fetAHLF	CTTTTTTTGAATTCTCTAGAGTTCATTGAAGAGATAAGCTCT
H-BP_fetAHLR	TAGGGATAACAGGGTAATTCTCTTTCAGTAATCAGGTATAATTTG
H-BP_fetAHRF	ATTACCCTGTTATCCCTAGCGGCCGCATAAACTGTTTTTAGTAAAAATCAGAAAAAG
H-BP_fetAHRR	AAGCTTCTGCAGGTCGACACATAACGATGGATCATCTC
H-BP_fetA-gF	CCTAGGTATAATACTAGTGTTCCCCCTTATTCCTGCGAGTTTTAGAGCTAGAAATAGCA
Pre-BP_fetAF	TCAGCCTGTAAAAACGCCGACTG
Aft-BP_fetAR	AGCATTAATGCCAGTGCTAATGATTCGTTAG
pKSIMBfetA
M-PfetAF	CATGAGCTCGTTCATTGAAGAGATAAGCTCTGCCG
M-PfetAR	CAGAAGCTTACATAACGATGGATCATCTCATTGACG
pPaper-ΔfetAB
H-BfetABHLF	GAAGCTTAGATCTATTACCGTTCATTGAAGAGATAAGCTCTG
BfetABHLR	ACTATTTTCCTGCATCGCTG
BfetABHRF	GCGATGCAGGAAAATAGTTGATGCGATGCCGGATGC
H-BfetABHRR	TCGAGTAGGGATAACAGGCGACCGTGTATCTGTTCCAG
Pre_BfetABF	TTCGCCTTCTGCTTTCAGGATTTGC
Aft_BfetABR	ATTCTGGCGAAGCTGGACTGC
pPaper-dpshis
H-BDpsHLF	GAAGCTTAGATCTATTACTAGTGTGATAGGAACAGCCAG
BDpsHLR	AGTTCTGCATTAATGATGATGATGATGATGTTCGATGTTAGACTCGATAAACCACAG
BDpsHRF	CGAGTCTAACATCGAACATCATCATCATCATCATTAATGCAGAACTTTAGTACCCGAT
H-BDpsHRR	TCGAGTAGGGATAACAGGAATCCATCGGCTTCAGTTCG
Pre_BDpsF	ATGCAGAATTTCTCGCTACTTTTCCTCTAC
Aft_BDpsR	TTTTACGCTCGTCGGTGATGG
BDpsgF	CCTAGGTATAATACTAGTTCGAATAAATCCATCGCTGAGTTTTAGAGCTAGAAATAGCA
Plasmids construction
pET28a-rpoS
Pre-BrpoSF	ATCGCGATTATCATGGCGGGTAC
Aft-BrpoSR	TCAGACCTTGCAGGTGGGTAATG
rpoSHF	GTCAAGCTTTTACTCGCGGAACAGCGCTTC
rpoSHR	CATGGATCCATGAGTCAGAATACGCTGAAAGTTCATG
pTRC-qmcA
Pre-qmcAF	AGCGTCAGGATGGCAAACATC
Aft-qmcAR	AAGCAAAGGACTATTTTCCTGCATC
qmcAF	AATTCCCATATGGTACCATGGCTGAGTCCGCTTGTTG
qmcAR	GATCCGAGCTCGAGATCTATGCTTATCTTTATCCCGATTCTC
pTRC-fetAB
Pre-fetABF	AAACGTTCTACCGTCCATTG
Aft-fetABR	AGCTGTATGCATTGTTGTATTG
fetABF	GATCCGAGCTCGAGATCTATGCAGGAAAATAGTCCTTTGCTTC
fetABR	AATTCCCATATGGTACCATTTCTTCTTCAATTGCGTCACC
pTRC-btuE
guo-btuEF	GATCCGAGCTCGAGATCTATGCAAGATTCCATTCTGACG
guo-btuER	AATTCCCATATGGTACCATTATTTTGCCAACGCCAG
Application of backbone of pTrcHis2B
pTrc-F	TGGTACCATATGGGAATTCGAAG
pTrc-R	AGATCTCGAGCTCGGATCCATG
pTRC-katG
guo-katGF	GATCCGAGCTCGAGATCTATGAGCACGTCAGACGATATC
guo-katGR	AATTCCCATATGGTACCATTACAGCAGGTCGAAACGGTC
pTRC-katE
guo-katEF	GATCCGAGCTCGAGATCTATGTCGCAACATAACGAAAAGAACCCACATC
guo-katER	AATTCCCATATGGTACCATCAGGCAGGAATTTTGTCAATCTTAGGAATG
pTRC-sodB
guo-sodBF	GATCCGAGCTCGAGATCTATGTCATTCGAATTACCTGCAC
guo-sodBR	AATTCCCATATGGTACCATTATGCAGCGAGATTTTTCGCTAC
pTRC-clpX
guo-clpXF	GATCCGAGCTCGAGATCTATGACAGATAAACGCAAAGATGGCTC
guo-clpXR	AATTCCCATATGGTACCATTATTCACCAGATGCCTGTTG
RACE experiment for fetA
pTrc-F	TGGTACCATATGGGAATTCGAAG
H-pTrc-R	TATAGTGAGTCGTATTAGAGATCTCGAGCTCGGATCCATG
fetA-RACE-R5	AATTCCCATATGGTACCATGGCCGGGTCAGGCTGCTGGTTAC
qRT-PCR
qmcA
qPCR-qmcAF	AACGTTCTACCGTCCATTG
qPCR-qmcAR	ATGCTTATCTTTATCCCGATTC
fetA
qPCR-fetAF	ATAGTCCTTTGCTTCAGC
qPCR-fetAR	TTAAATTCGCCAGCACGC
fetB
qPCR-fetBF	TACTAACGAATCATTAGCACTG
qPCR-fetBR	TATCTTTCTCCAGCGCCAG
sodA
qPCR-sodAF	GTATGCTTACGATGCCCTGGAACC
qPCR-sodAR	GTTGGCAAATTCTGGCAGGCTTTC
sodB
qPCR-sodBF	ACGGCAAGCACCATCAGACTTATG
qPCR-sodBR	AGACCTGAGCTGCGTTGTTGAATAC
sodC
qPCR-sodCF	GGCAGCTTCCTTTGGCATGAATATG
qPCR-sodCR	ATGAACCTCGTCACGTCGCAAG
uspB
qPCR-uspBF	TGGGCTTTATGTGTCGTTTGCATTG
qPCR-uspBR	AATGGATCGCAGTTACGCAGTACC
yaiA
qPCR-yaiAF	CAGAGCCGATCATCCTAAACCAGAC
qPCR-yaiAR	CACTCTTTGTCAGGGTCCTCATAGC
bsmA
qPCR-bsmAF	GTGTTGATGTTAAGTGCCTGTAGC
qPCR-bsmAR	GGCGAATCTCTTGCGGATGGTC
yggE
qPCR-yggEF	GGATGGACCGCATATTGTCACCTC
qPCR-yggER	GCCACGTTAACTTCAATCGCAAG
yodB
qPCR-yodBF	CTCCGTGGCTGGTTTCCTAAAGG
qPCR-yodBR	CACCCAAACGAATATACCCGCATTG
ychH
qPCR-ychHF	GGCGTGGGGTATTCAATCCTCAAC
qPCR-ychHR	AACGGTCGCACACCTGTTCATG
katE
qPCR-katEF	GCACCAGTCACCACTACACGATTC
qPCR-katER	TCAGCCGCTGGACGATGAGATC
